# Supplementary material for: A conserved Arf-GEF modulates axonal integrity through RAB-35 by altering neuron–epidermal attachment
Source: J Cell Sci. 2026 Jul 13;139(13):jcs264565. doi: 10.1242/jcs.264565 (PMC13405217; doi:10.1242/jcs.264565)
Supplement: Table S1. Stable lines utilized in this study. [file joces-139-264565-TableS1.xlsx]

## Sheet: Table S1
	Strain	Genotype	Stage	PLM break	n	Figure #
	QH7929	vdSi2(Pdpy-7::UNC-70(n493)::mKate2) X; tbc-10(vd31) III; zdIs5(Pmec-4::GFP) I	2DOA	156	195	1C
	QH6753	vdSi2[Pdpy-7::UNC-70(n493)::mKate2] X; zdIs5(Pmec-4::GFP) I	2DOA	22	160	1C, S1B
	QH8151	agef-1(vd92*[S784L]) I; vdSi2(Pdpy-7::UNC-70(n493)::mKate2) X; tbc-10(vd31) III; zdIs5(Pmec-4::GFP) I	2DOA	75	207	1C
	QH8738	agef-1(vd123*[S784L]) I; vdSi2(Pdpy-7::UNC-70(n493)::mKate2) X; tbc-10(vd31) III; zdIs5(Pmec-4::GFP) I	2DOA	54	161	1C, 2C
control	COA795	agef-1(stc57[AID::agef-1]); vdSi2(Pdpy-7::UNC-70(n493)::mKate2) X; tbc-10(vd31) III; zdIs5(Pmec-4::GFP) I	2DOA	71	109	1G
+auxin	COA795	agef-1(stc57[AID::agef-1]); vdSi2(Pdpy-7::UNC-70(n493)::mKate2) X; tbc-10(vd31) III; zdIs5(Pmec-4::GFP) I	2DOA	41	125	1G
	QH9584	rme-4(b1001) vdSi2(Pdpy-7::UNC-70(n493)::mKate2) X; tbc-10(vd31) III; zdIs5(Pmec-4::GFP) I	2DOA	80	155	2C
	QH9583	agef-1(vd123*[S784L]) I; rme-4(b1001) vdSi2(Pdpy-7::UNC-70(n493)::mKate2) X; tbc-10(vd31) III; zdIs5(Pmec-4::GFP) I	2DOA	12	168	2C
	QH220	arf-1(vd220) III; vdSi2(Pdpy-7::UNC-70(n493)::mKate2) X; tbc-10(vd31) III; zdIs5(Pmec-4::GFP) I	2DOA	40	59	2C
RNAi control	QH7929	vdSi2(Pdpy-7::UNC-70(n493)::mKate2) X; tbc-10(vd31) III; zdIs5(Pmec-4::GFP) I	2DOA	127	90	2D
arf-5 RNAi	QH7929	vdSi2(Pdpy-7::UNC-70(n493)::mKate2) X; tbc-10(vd31) III; zdIs5(Pmec-4::GFP) I	2DOA	122	28	2D
warf-1 RNAi	QH7929	vdSi2(Pdpy-7::UNC-70(n493)::mKate2) X; tbc-10(vd31) III; zdIs5(Pmec-4::GFP) I	2DOA	225	159	2D
	QH9616	agef-1(vd92*[S784L]) I; vdSi2(vd187*[Pdpy-7::UNC-70(n493)]) X; let-805(syb380[let-805::wrmScarlet] tbc-10(vd31) III; zdIs5(Pmec-4::GFP) I	L4, 2DOA	--	--	4B
	QH9620	vdSi2(vd187*[Pdpy-7::UNC-70(n493)]) X; let-805(syb380[let-805::wrmScarlet] tbc-10(vd31) III; zdIs5(Pmec-4::GFP) I	L4, 2DOA	--	--	4B
	CZ10175	zdis5(Pmec-4::GFP) I	2DOA	115	1	1A, S1B
	QH8760	agef-1(vd123) zdis5(Pmec-4::GFP) I; vdSi2(Pdpy-7::UNC-70(n493)::mKate2) X	2DOA	137	10	S1B
	QH8589	agef-1(vd123*[S784L]) zdis5(Pmec-4::GFP) I	2DOA	92	0	S1B
GFP reconstitution experiment
	Strain	Genotype	Stage	Average puncta count		Figure
	QH10320	rab-35(vd254[GFP1-10::rab-35]) III; agef-1(vd124[agef-1::GFP11x7]) I	L4	9.62		3E, F
	QH10368	rab-35(vd254[GFP1-10::rab-35]) III; agef-1(vd142[agef-1[S784L]::GFP11x7]) I	L4	2		3E, F
	QH10356	arf-1(vd268[GFP1-10::arf-1]) III; agef-1(vd124[agef-1::GFP11x7]) I	L4	26.08		3E, F
	QH10369	arf-1(vd268[GFP1-10::arf-1]) III	L4	0		3F, S2B
	QH8740	agef-1(vd124[agef-1::GFP11x7]) I	L4	0.3		3F, S2B
	QH10345	rab-35(vd254[GFP1-10::rab-35]) III	L4	0		3F, S2B
	Table S1. Stable lines utilized in this study.
