# Supplementary material for: A conserved Arf-GEF modulates axonal integrity through RAB-35 by altering neuron–epidermal attachment
Source: J Cell Sci. 2026 Jul 13;139(13):jcs264565. doi: 10.1242/jcs.264565 (PMC13405217; doi:10.1242/jcs.264565)
Supplement: Table S2. Semi-stable transgenic lines utilized in this study. [file joces-139-264565-TableS2.xlsx]

## Sheet: Table S2
			Transgenic		Non-transgenic
Strain	Genotype	Stage	PLM break	n	PLM break	n	Figure #
QH8855	vdEx2527[Pdpy-7::mCherry::AGEF-1a (1.25 ng/µL)]; tbc-10 (vd30) III; vdSi2[Pdpy-7::UNC-70(n493)::mKate2] X; agef-1(vd92) zdIs5(Pmec-4::GFP) I	2DOA	62	92	25	72	1E
QH8942	vdEx2525[Pdpy-7::BIG2 (2.5ng/ul)]; tbc-10 (vd30) III; vdSi2[Pdpy-7::UNC-70(n493)::mKate2] X; agef-1(vd92) zdIs5(Pmec-4::GFP) I	2DOA	63	79	27	56	1E
QH9838	vdEx2871[Pmec-4::mCherry::AGEF-1a (10 ng/µL)]; tbc-10 (vd30) III; vdSi2[Pdpy-7::UNC-70(n493)::mKate2] X; agef-1(vd92) zdIs5(Pmec-4::GFP) I	2DOA	16	81	20	72	1E	Pooled
QH9836	vdEx2869[Pmec-4::mCherry::AGEF-1a (10 ng/µL)]; tbc-10 (vd30) III; vdSi2[Pdpy-7::UNC-70(n493)::mKate2] X; agef-1(vd92) zdIs5(Pmec-4::GFP) I	2DOA	29	88	5	36	1E
QH9837	vdEx2870[Pmec-4::mCherry::AGEF-1a (10 ng/µL)]; tbc-10 (vd30) III; vdSi2[Pdpy-7::UNC-70(n493)::mKate2] X; agef-1(vd92) zdIs5(Pmec-4::GFP) I	2DOA	23	98	21	57	1E
QH9984	vdEx2888[Pdpy-7::mCherry::AGEF-1[E608K] (2 ng/µL)]; vdSi2[Pdpy-7::UNC-70(n493)::mKate2] X; tbc-10(vd31) III; zdIs5(Pmec-4::GFP) I	2DOA	80	161	83	113	1F
QH10092	vdEx2922[Pdpy-7::mKate2::RAB-36[Q69L]]; agef-1(vd123) I; vdSi2[Pdpy-7::UNC-70(n493)::mKate2] X; tbc-10(vd31) III; zdIs5(Pmec-4::GFP) I	2DOA	70	85	18	90	1F
QH10033	vdEx2888[Pdpy-7::mCherry::AGEF-1[E608K] (2 ng/µL)]; vdSi2[Pdpy-7::UNC-70(n493)::mKate2] X; tbc-10(vd31) III; agef-1(vd123) zdIs5(Pmec-4::GFP) I	2DOA	70	215	43	138	1F
QH10092	vdEx2922[Pdpy-7::mKate2::RAB-35[Q69L] (2 ng/µL)]; agef-1(vd123*[S784L]) I; vdSi2[Pdpy-7::UNC-70(n493)::mKate2] X; tbc-10(vd31) III; zdIs5(Pmec-4::GFP) I	2DOA	70	85	18	90	2B
QH10093	vdEx2923[Pdpy-7::mKate2::RAB-35[Q69L] (2 ng/µL)]; agef-1(vd123*[S784L]) I; vdSi2[Pdpy-7::UNC-70(n493)::mKate2] X; tbc-10(vd31) III; zdIs5(Pmec-4::GFP) I	2DOA	38	39	18	41	2B
QH10094	vdEx2924[Pdpy-7::mKate2::RAB-35[Q69L] (2 ng/µL)]; agef-1(vd123*[S784L]) I; vdSi2[Pdpy-7::UNC-70(n493)::mKate2] X; tbc-10(vd31) III; zdIs5(Pmec-4::GFP) I	2DOA	86	94	27	89	2B
--	vdEx2870[Pmec-4::mCherry::AGEF-1a (2.5 ng/µL)]; tbc-10 (vd30) III; vdSi2[Pdpy-7::UNC-70(n493)::mKate2] X; agef-1(vd92) zdIs5(Pmec-4::GFP) I	2DOA	7	43	6	42	--
--	vdEx2870[Pmec-4::mCherry::AGEF-1a (2.5 ng/µL)]; tbc-10 (vd30) III; vdSi2[Pdpy-7::UNC-70(n493)::mKate2] X; agef-1(vd92) zdIs5(Pmec-4::GFP) I	2DOA	9	41	9	32	--
QH8943	vdEx2525[Pdpy-7::BIG2 (5 ng/ul)]; tbc-10 (vd30) III; vdSi2[Pdpy-7::UNC-70(n493)::mKate2] X; agef-1(vd92) zdIs5(Pmec-4::GFP) I	2DOA	20	47	5	26	--
QH10359	rab-35(vd260[mScarlet3::rab-35]) III; agef-1(vd124[agef-1::GFP11x7]) I; vdEx2432[Pdpy-7::GFP1-10 2.5 ng/µl]	L4	--	--	--	--	3B-D; S2B
QH10360	rab-35(vd260[mScarlet3::rab-35]) III; agef-1(vd142[agef-1[S784L]::GFP11x7]) I; vdEx2432[Pdpy-7::GFP1-10 2.5 ng/µl]	L4	--	--	--	--	3B-D; S2B
Table S2. Semi-stable transgenic lines utilized in this study.
