# Supplementary material for: A conserved Arf-GEF modulates axonal integrity through RAB-35 by altering neuron–epidermal attachment
Source: J Cell Sci. 2026 Jul 13;139(13):jcs264565. doi: 10.1242/jcs.264565 (PMC13405217; doi:10.1242/jcs.264565)
Supplement: Table S3. Oligonucleotides and crRNAs utilized in this study. [file joces-139-264565-TableS3.xlsx]

## Sheet: Table S3
ID	Type	Sequence	Description
IBP253	Oligo	caatgttcaaaatctgctggacCccatgccttgccgcattctcagtcggtgtacaaatgtTggatgatgaagaagaatggtctctttgtCtACgaggGttCcgtctAggagtacgtgccg	Repair template to generate agef-1[S784L]
G15	crRNA	TGTTTGAGAGGTTTTCGTCT	crRNA to target agef-1 near the predicted vd92 mutation. Used to make agef-1(vd123*[S784L])
G16	crRNA	GAGAAATTAATCAGAGCTGT	crRNA to target agef-1 c-terminus. Used to make agef-1::GFP11x7 and to delete agef-1
IBP251	Oligo	cgaataatctaatttaaatacaaaagagccacacaaaaatgagaaattaatcagagctgtgTTgagctagctTCACATGAATTTGCCGCCGGTGATACCGG	Primer to amplify GFP11x7 with homology to AGEF-1c terminus end.
IBP252	Oligo	CAAACGAAATCACCAACAACTGTTCAAGAAGCGCTAGAAGAATCTCAGAAATCCCATATTTCGGAAAATTTCACTATGCGTGACCACATGGTCCTTCATGAG	Primer to amplify GFP11x7 with homology to AGEF-1c terminus end.
G46	crRNA	aacatgagcgaattgtcaaa	crRNA to target agef-1 n-terminus. Used to delete agef-1.
G34	crRNA	tTTAAGATCTATTCTTGAGC	crRNA to target arf-1c-terminus. Used to delete arf-1
G41	crRNA	TATTAATCAATTTATAGAAT	crRNA to target arf-1 n-terminus. Used to delete arf-1
G37	crRNA	GACATGTAAGTTGTGCAATT	crRNA to target arf-5 c-terminus. Used to delete arf-5
G45	crRNA	ggagattgttaaacccata	crRNA to target arf-5 n-terminus. Used to delete arf-5
G43	crRNA	cttctgcaacccaacatcaa	crRNA to target rab-35 n-terminus. Used to generate mScarlet3::RAB-35
IBP751	repair template	GAAAAATTCACGAATTTCCTAGAGAATTTTGAAAAAAAAAACCCCCAATTTCCAGGCTTCTGCAACCCAACATCAATGGACTCCACCGAGGCCGTCATCAAGGAGTTCATGCGTTTCAAGGTCCACATGGAGGGATCCATGAACGGACACGAGTTCGAGATCGAGGGAGAGGGAGAGGGACGTCCATACGAGGGAACCCAAACCGCCAAGCTCCGTGTCACCAAGGTAAGTTTAAACATATATATACTAACTAACCCTGATTATTTAAATTTTCAGGGAGGACCACTCCCATTCTCCTGGGACATCCTCTCCCCACAATTCATGTACGGATCCCGTGCCTTCACCAAGCACCCAGCCGACATCCCAGACTACTGGAAGCAATCCTTCCCAGAGGGATTC…	gBlock contaiining mScarlet3 sequence flanked by 75bp homology to rab-35 n-terminus. Used to generate mScarlet3::RAB-35
IBP752		TATTAGCGTTCCTTTTCACTTCCATCGGTTCCTCTTCTGAAATTCAATAATTTAATTTATTAATCAATTTATAGAATGTCCAAAGGAGAAGAACTGTTTACCGGTGTTGTGCCAATTTTGGTTGAACTCGATGGTGATGTCAACGGACATAAGTTCTCAGTGAGAGGCGAAGGAGAAGGTGACGCCACCATTGGAAAATTGACTCTTAAATTCATCTGTACTACTGGTAAACTTCCTGTACCATGGCCGACTCTCGTAACAACGCTTACGTACGGAGTTCAGTGCTTTTCGAGATACCCAGACCATATGAAAAGACATGACTTTTTTAAGTCGGCTATGCCTGAAGGTTACGTGCAAGAAAGAACAATTTCGTTCAAAGATGATGGAAAATATAAAACT…	gBlock contaiining GFP1-10 sequence flanked by 75bp homology to arf-1 n-terminus. Used to generate GFP1-10::ARF-1.
IBP821		gaaaaattcacgaatttcctagagaattttgaaaaaaaaaacccccaatttccaggcttctgcaacccaacatcaATGTCCAAAGGAGAAGAACTGTTTACCGGTGTTGTGCCAATTTTGGTTGAACTCGATGGTGATGTCAACGGACATAAGTTCTCAGTGAGAGGCGAAGGAGAAGGTGACGCCACCATTGGAAAATTGACTCTTAAATTCATCTGTACTACTGGTAAACTTCCTGTACCATGGCCGACTCTCGTAACAACGCTTACGTACGGAGTTCAGTGCTTTTCGAGATACCCAGACCATATGAAAAGACATGACTTTTTTAAGTCGGCTATGCCTGAAGGTTACGTGCAAGAAAGAACAATTTCGTTCAAAGATGATGGAAAATATAAAACT…	gBlock contaiining GFP1-10 sequence flanked by 75bp homology to rab-35 n-terminus. Used to generate GFP1-10::RAB-35
Table S3. Oligos and crRNAs utilized in this study.
